# Supplementary material for: Sputum Liquid Biopsy for Lung Cancer Screening, Diagnosis, Subtyping, Surveillance, Response Prediction, and Prognostication: A Scoping Review
Source: Med Sci (Basel). 2026 Apr 30;14(2):231. doi: 10.3390/medsci14020231 (PMC13214846; doi:10.3390/medsci14020231)
Supplement: Supplementary file 1 [file medsci-14-00231-s001.zip]

Archive with 1 entries (1 files):
- medsci-4263487-supplementary.pdf
